# Supplementary material for: A Comparison of the Safety and Efficacy of Remimazolam and Dexmedetomidine for Sedation in Surgical Patients Under Regional Anesthesia: A Meta-Analysis of Randomized Controlled Trials
Source: Medicina (Kaunas). 2025 Apr 14;61(4):726. doi: 10.3390/medicina61040726 (PMC12028552; doi:10.3390/medicina61040726)
Supplement: Supplementary file 1 [file medicina-61-00726-s001.zip]

Archive with 1 entries (1 files):
- medicina-3541249-supplementary.pdf
